# Supplementary material for: Temperature and Dissolved Oxygen Drive Arsenic Mobility at the Sediment—Water Interface in the Lake Taihu
Source: Toxics. 2024 Jun 29;12(7):471. doi: 10.3390/toxics12070471 (PMC11281122; doi:10.3390/toxics12070471)
Supplement: Supplementary file 1 [file toxics-12-00471-s001.zip]

Archive with 1 entries (1 files):
- toxics-3032411-supplementary.pdf
